# Supplementary material for: Microstructural Evolution Governing the Creep Resistance of Grade 92 Steel Under Wide-Temperature Heat Treatment: From Ferrite Recovery to Dynamic Precipitation Strengthening
Source: Materials (Basel). 2026 Mar 12;19(6):1101. doi: 10.3390/ma19061101 (PMC13028100; doi:10.3390/ma19061101)
Supplement: Supplementary file 1 [file materials-19-01101-s001.zip]

Archive with 1 entries (1 files):
- materials-4171358-supplementary.pdf
